# Supplementary material for: Intraoperative Techniques That Define the Mucosal Margins of Oral Cancer In-Vivo: A Systematic Review
Source: Cancers (Basel). 2024 Mar 14;16(6):1148. doi: 10.3390/cancers16061148 (PMC10968727; doi:10.3390/cancers16061148)
Supplement: Supplementary file 1 [file cancers-16-01148-s001.zip]

Archive with 1 entries (1 files):
- cancers-2850140-supplementary.pdf
